# Supplementary material for: A Survey of Enhanced Cold Tolerance and Low-Temperature-Induced Anthocyanin Accumulation in a Novel Zoysia japonica Biotype
Source: Plants (Basel). 2022 Feb 4;11(3):429. doi: 10.3390/plants11030429 (PMC8839389; doi:10.3390/plants11030429)
Supplement: Supplementary file 1 [file plants-11-00429-s001.zip]

Archive with 7 entries (7 files):
- Figure_S1_YN-9_collection_site_info.pdf
- Figure_S2&Table_S3_HD-Zip_IV_genes.pdf
- Table_S1_2020-2021winter_weather_record.pdf
- Table_S2_Read_statistics.xlsx
- Table_S4_GO0043478_genes_annotation.xlsx
- Table_S5_ATH_syn_gene_annotation.xlsx
- Table_S6_Zinc_transport_gene_annotation.xlsx
