# Supplementary material for: A Survey of Enhanced Cold Tolerance and Low-Temperature-Induced Anthocyanin Accumulation in a Novel Zoysia japonica Biotype
Source: Plants (Basel). 2022 Feb 4;11(3):429. doi: 10.3390/plants11030429 (PMC8839389; doi:10.3390/plants11030429)
Supplement: Supplementary file 1 [file plants-11-00429-s001.zip › Table_S2_Read_statistics.xlsx]

## Sheet: 新建文本文档
Table S2 Clean read statistics and mapping rates
Biotype	Treatment	Read count	Read base (bp)	Length(bp)	Q20(%)	GC(%)	Mapping rate (%)
YN-9	Before treatment	47632622	7144893300	150	94.87	51.57	87.5
		38404248	5760637200	150	94.94	51.43	88.07
		47467936	7120190400	150	94.84	51.39	87.71
	Cold acclimation	47669972	7150495800	150	95.11	50.99	86.07
		47452822	7117923300	150	94.92	52.44	86.82
		47089274	7063391100	150	94.96	51.94	85.63
	Freezing treatment	47640784	7146117600	150	94.98	50.59	86.6
		46687678	7003151700	150	94.9	51.35	86.76
		47682096	7152314400	150	94.97	51.62	86.97
LY-3	Before treatment	47699594	7154939100	150	95.04	51.11	87.95
		47120088	7068013200	150	95.22	51.61	88.32
		47562864	7134429600	150	94.99	51.24	87.36
	Cold acclimation	47786228	7167934200	150	95.01	52.04	86.25
		47544528	7131679200	150	95.12	50.81	84.34
		45087830	6763174500	150	95.08	52.58	88.3
	Freezing treatment	47318398	7097759700	150	95.31	51.77	88.59
		46243364	6936504600	150	95.23	52.35	88.12
		47234268	7085140200	150	95.34	52.35	87.77
Average		46711196	7006679347	150	95.03	51.58	87.14
Sum		841324594	126198689100
Note: Read count: total number of sequencing reads
Read base: the product of sequencing reads and reads length, representing the total number of sequencing bases
Read Length: the length of reads
Q20(%): the proportion of nucleotides with a quality score≥20 in all nucleotides
GC(%): the proportion of nucleotides G and C in all nucleotides
