# Supplementary material for: A Survey of Enhanced Cold Tolerance and Low-Temperature-Induced Anthocyanin Accumulation in a Novel Zoysia japonica Biotype
Source: Plants (Basel). 2022 Feb 4;11(3):429. doi: 10.3390/plants11030429 (PMC8839389; doi:10.3390/plants11030429)
Supplement: Supplementary file 1 [file plants-11-00429-s001.zip › Table_S4_GO0043478_genes_annotation.xlsx]

## Sheet: annotation
Table S4 BLAST results of differentially expressed genes associated with GO0043478 in zoysiagrass
Zoysia japonica gene ID	TAIR	TAIR ID	RAP-DB	RAP-DB ID	Swissprot	Swissprot id	Type
Zjn_sc00007.1.g09390.1.sm.mkhc	| homeodomain GLABROUS 1 | Chr3:22630769-22634875 FORWARD LENGTH=808 | 201606	AT3G61150.1	Homeodomain leucine zipper class IV transcriptional factor , Ortholog of Arabidopsis GLABRA2, Modulation of leaf rolling	Os02t0674800-01	Homeobox-leucine zipper protein ROC5 OS=Oryza sativa subsp. japonica OX=39947 GN=ROC5 PE=2 SV=1	Q6EPF0	HD-Zip IV
Zjn_sc00007.1.g09380.1.sm.mk	| Homeobox-leucine zipper family protein / lipid-binding START domain-containing protein | Chr4:299741-304103 REVERSE LENGTH=802 | 201606	AT4G00730.1	Homeodomain leucine zipper class IV transcriptional factor , Ortholog of Arabidopsis GLABRA2, Modulation of leaf rolling	Os02t0674800-01	Homeobox-leucine zipper protein ROC5 OS=Oryza sativa subsp. japonica OX=39947 GN=ROC5 PE=2 SV=1	Q6EPF0	HD-Zip IV
Zjn_sc00022.1.g05710.1.sm.mkhc	| homeodomain GLABROUS 1 | Chr3:22630769-22634875 FORWARD LENGTH=808 | 201606	AT3G61150.1	Homeodomain leucine zipper class IV transcriptional factor , Ortholog of Arabidopsis GLABRA2, Modulation of leaf rolling	Os02t0674800-01	Homeobox-leucine zipper protein ROC5 OS=Oryza sativa subsp. japonica OX=39947 GN=ROC5 PE=2 SV=1	Q6EPF0	HD-Zip IV
Zjn_sc00023.1.g00460.1.sm.mk	| homeodomain GLABROUS 1 | Chr3:22630769-22634875 FORWARD LENGTH=808 | 201606	AT3G61150.1	Homeodomain leucine zipper class IV transcriptional factor , Ortholog of Arabidopsis GLABRA2, Modulation of leaf rolling	Os02t0674800-01	Homeobox-leucine zipper protein ROC5 OS=Oryza sativa subsp. japonica OX=39947 GN=ROC5 PE=2 SV=1	Q6EPF0	HD-Zip IV
Zjn_sc00015.1.g08220.1.am.mk	| ATP binding cassette subfamily B1 | Chr2:15502162-15507050 FORWARD LENGTH=1286 | 201606	AT2G36910.1	P-glycoprotein 1.	Os08t0564300-04	ABC transporter B family member 1 OS=Arabidopsis thaliana OX=3702 GN=ABCB1 PE=1 SV=1	Q9ZR72	ABCB
Zjn_sc00078.1.g03490.1.sm.mk	| ATP binding cassette subfamily B1 | Chr2:15502162-15507050 FORWARD LENGTH=1286 | 201606	AT2G36910.1	Similar to MDR-like ABC transporter.	Os08t0564300-05	ABC transporter B family member 1 OS=Arabidopsis thaliana OX=3702 GN=ABCB1 PE=1 SV=1	Q9ZR72	ABCB
Zjn_sc00004.1.g11520.1.sm.mkhc	| ATP binding cassette subfamily B19 | Chr3:10870287-10877286 REVERSE LENGTH=1252 | 201606	AT3G28860.1	Similar to H0423H10.7 protein.	Os04t0642000-02	ABC transporter B family member 19 OS=Arabidopsis thaliana OX=3702 GN=ABCB19 PE=1 SV=1	Q9LJX0	ABCB
