# Supplementary material for: A Survey of Enhanced Cold Tolerance and Low-Temperature-Induced Anthocyanin Accumulation in a Novel Zoysia japonica Biotype
Source: Plants (Basel). 2022 Feb 4;11(3):429. doi: 10.3390/plants11030429 (PMC8839389; doi:10.3390/plants11030429)
Supplement: Supplementary file 1 [file plants-11-00429-s001.zip › Table_S5_ATH_syn_gene_annotation.xlsx]

## Sheet: Sheet1
Table S5 BLAST results of anthocyanin biosynthesis associated genes in zoysiagrass
Zoysia japonica gene ID	TAIR	TAIR ID	RAP-DB	RAP-DB ID	Swissprot	Swissprot id	Type
Zjn_sc00155.1.g00080.1.sm.mk	| leucoanthocyanidin dioxygenase | Chr4:12004905-12006059 REVERSE LENGTH=356 | 201606	AT4G22880.3	Anthocyanidin synthase	Os01t0372500-01	Leucoanthocyanidin dioxygenase OS=Zea mays OX=4577 GN=A2 PE=2 SV=1	P41213	ANS
Zjn_sc00009.1.g07600.1.sm.mkhc	| 2-oxoglutarate (2OG) and Fe(II)-dependent oxygenase superfamily protein | Chr3:3504249-3506688 FORWARD LENGTH=400 | 201606	AT3G11180.1	Similar to Leucoanthocyanidin dioxygenase-like protein.	Os01t0832600-01	Probable 2-oxoglutarate-dependent dioxygenase At3g111800 OS=Arabidopsis thaliana OX=3702 GN=At3g11180 PE=2 SV=1	Q9SRM3	ANS
Zjn_sc00040.1.g04320.1.sm.mkhc	| 2-oxoglutarate (2OG) and Fe(II)-dependent oxygenase superfamily protein | Chr3:3504249-3506688 FORWARD LENGTH=400 | 201606	AT3G11180.1	Similar to Leucoanthocyanidin dioxygenase-like protein.	Os01t0832600-01	Probable 2-oxoglutarate-dependent dioxygenase At3g111800 OS=Arabidopsis thaliana OX=3702 GN=At3g11180 PE=2 SV=1	Q9SRM3	ANS
Zjn_sc00171.1.g00090.1.sm.mk	| Chalcone and stilbene synthase family protein | Chr5:4488762-4490035 FORWARD LENGTH=395 | 201606	AT5G13930.1	Similar to Chalcone and stilbene synthases, N-terminal domain containing protein.	Os10t0162856-00	Bisdemethoxycurcumin synthase OS=Oryza sativa subsp. japonica OX=39947 GN=Os07g0271500 PE=1 SV=2	Q8LIL0	CHS
Zjn_sc00019.1.g04660.1.am.mk	| Chalcone and stilbene synthase family protein | Chr5:4488762-4490035 FORWARD LENGTH=395 | 201606	AT5G13930.1	Similar to Chalcone synthase.	Os07t0271500-01	Bisdemethoxycurcumin synthase OS=Oryza sativa subsp. japonica OX=39947 GN=Os07g0271500 PE=1 SV=2	Q8LIL0	CHS
Zjn_sc00171.1.g00010.1.am.mk	| Chalcone and stilbene synthase family protein | Chr5:4488762-4490035 FORWARD LENGTH=395 | 201606	AT5G13930.1	Type III polyketide synthase	Os10t0158400-01	Bisdemethoxycurcumin synthase OS=Oryza sativa subsp. japonica OX=39947 GN=Os07g0271500 PE=1 SV=2	Q8LIL0	CHS
Zjn_sc01105.1.g00010.1.am.mkhc	| Chalcone and stilbene synthase family protein | Chr5:4488762-4490035 FORWARD LENGTH=395 | 201606	AT5G13930.1	Type III polyketide synthase	Os10t0158400-01	Bisdemethoxycurcumin synthase OS=Oryza sativa subsp. japonica OX=39947 GN=Os07g0271500 PE=1 SV=2	Q8LIL0	CHS
Zjn_sc00087.1.g01140.1.am.mk	| Chalcone and stilbene synthase family protein | Chr5:4488762-4490035 FORWARD LENGTH=395 | 201606	AT5G13930.1	Chalcone synthase, Sakuranetin biosynthesis under UV stress conditions	Os11t0530600-01	Chalcone synthase 1 OS=Sorghum bicolor OX=4558 GN=CHS1 PE=3 SV=1	Q9XGX2	CHS
Zjn_sc00063.1.g01760.1.sm.mkhc	| O-methyltransferase 1 | Chr5:21982075-21984167 FORWARD LENGTH=363 | 201606	AT5G54160.1	Caffeic acid O-methyltransferase, Flavonoid 3'-O-methyltransferase, Melatonin biosynthesis, Tricin biosynthesis	Os08t0157500-01	Caffeic acid 3-O-methyltransferase OS=Saccharum officinarum OX=4547 GN=COMT PE=2 SV=1	O82054	COMT
Zjn_sc00066.1.g00410.1.sm.mkhc	| O-methyltransferase family protein | Chr3:19695692-19697355 FORWARD LENGTH=359 | 201606	AT3G53140.1	Similar to S-adenosyl-L-methionine: beta-alanine N-methyltransferase (Fragment).	Os02t0823400-01	Nicotinate N-methyltransferase 1 OS=Oryza sativa subsp. japonica OX=39947 GN=NANMT1 PE=1 SV=1	Q6K9X3	COMT
Zjn_sc00036.1.g01340.1.sm.mk	| dihydroflavonol 4-reductase | Chr5:17164296-17165864 REVERSE LENGTH=382 | 201606	AT5G42800.1	Dihydroflavonol-4-reductase (DFR), Proanthocyanidin synthesis	Os01t0633500-01	Dihydroflavonol 4-reductase OS=Hordeum vulgare OX=4513 GN=ANT18 PE=3 SV=1	P51106	DFR
Zjn_sc00078.1.g00590.1.am.mk	| dihydroflavonol 4-reductase-like1 | Chr4:16834091-16835611 REVERSE LENGTH=326 | 201606	AT4G35420.1	Similar to Dihydroflavonol-4-reductase.	Os08t0515900-01	Tetraketide alpha-pyrone reductase 1 OS=Arabidopsis thaliana OX=3702 GN=TKPR1 PE=1 SV=1	Q500U8	DFR
Zjn_sc00008.1.g09080.1.sm.mk	| dihydroflavonol 4-reductase-like1 | Chr4:16834091-16835611 REVERSE LENGTH=326 | 201606	AT4G35420.1	Tetraketide aplha-pyrone reductase, Anther cuticle development, Pollen wall formation	Os09t0493500-02	Tetraketide alpha-pyrone reductase 1 OS=Arabidopsis thaliana OX=3702 GN=TKPR1 PE=1 SV=1	Q500U8	DFR
Zjn_sc00002.1.g16410.1.sm.mkhc	| 2-oxoglutarate (2OG) and Fe(II)-dependent oxygenase superfamily protein | Chr5:8378964-8383154 FORWARD LENGTH=341 | 201606	AT5G24530.1	Flavanone 3-hydroxylase, Positive regulation of flavonoid biosynthesis, Resistance to brown planthopper (BPH)	Os03t0122300-01	Flavanone 3-dioxygenase 2 OS=Oryza sativa subsp. japonica OX=39947 GN=F3H-2 PE=1 SV=1	Q8W2X5	F3H
Zjn_sc00002.1.g16420.1.sm.mkhc	| 2-oxoglutarate (2OG) and Fe(II)-dependent oxygenase superfamily protein | Chr5:8378964-8383154 FORWARD LENGTH=341 | 201606	AT5G24530.1	Flavanone 3-hydroxylase, Positive regulation of flavonoid biosynthesis, Resistance to brown planthopper (BPH)	Os03t0122300-01	Flavanone 3-dioxygenase 2 OS=Oryza sativa subsp. japonica OX=39947 GN=F3H-2 PE=1 SV=1	Q8W2X5	F3H
Zjn_sc00003.1.g14370.1.sm.mkhc	| 2-oxoglutarate (2OG) and Fe(II)-dependent oxygenase superfamily protein | Chr5:8378964-8383154 FORWARD LENGTH=341 | 201606	AT5G24530.1	Flavanone 3-hydroxylase, Positive regulation of flavonoid biosynthesis, Resistance to brown planthopper (BPH)	Os03t0122300-01	Flavanone 3-dioxygenase 2 OS=Oryza sativa subsp. japonica OX=39947 GN=F3H-2 PE=1 SV=1	Q8W2X5	F3H
Zjn_sc00053.1.g00750.1.sm.mkhc	| 2-oxoglutarate (2OG) and Fe(II)-dependent oxygenase superfamily protein | Chr5:8378964-8383154 FORWARD LENGTH=341 | 201606	AT5G24530.1	Flavanone 3-hydroxylase, Positive regulation of flavonoid biosynthesis, Resistance to brown planthopper (BPH)	Os03t0122300-01	Flavanone 3-dioxygenase 2 OS=Oryza sativa subsp. japonica OX=39947 GN=F3H-2 PE=1 SV=1	Q8W2X5	F3H
Zjn_sc00004.1.g08090.1.sm.mkhc	| 2-oxoglutarate (2OG) and Fe(II)-dependent oxygenase superfamily protein | Chr5:8378964-8383154 FORWARD LENGTH=341 | 201606	AT5G24530.1	Similar to Flavanone 3-hydroxylase (Fragment).	Os04t0581000-01	Flavanone 3-dioxygenase 2 OS=Oryza sativa subsp. japonica OX=39947 GN=F3H-2 PE=1 SV=1	Q8W2X5	F3H
Zjn_sc00007.1.g03720.1.am.mk	| alpha/beta-Hydrolases superfamily protein | Chr5:17210738-17214152 REVERSE LENGTH=467 | 201606	AT5G42930.1	Lipase, class 3 family protein.	Os02t0767200-01	Flavonol synthase/flavanone 3-hydroxylase OS=Citrus unshiu OX=55188 GN=FLS PE=1 SV=1	Q9ZWQ9	F3H
Zjn_sc00017.1.g00050.1.sm.mkhc	| PHE ammonia lyase 1 | Chr2:15557602-15560237 REVERSE LENGTH=725 | 201606	AT2G37040.1	Phenylalanine ammonia-lyase (EC 4.3.1.5).	Os02t0626400-01	Phenylalanine ammonia-lyase OS=Oryza sativa subsp. indica OX=39946 GN=ZB8 PE=3 SV=1	A2X7F7	PAL
Zjn_sc00007.1.g11880.1.am.mk	| PHE ammonia lyase 1 | Chr2:15557602-15560237 REVERSE LENGTH=725 | 201606	AT2G37040.1	Phenylalanine ammonia-lyase, Broad spectrum disease resistance	Os02t0627100-01	Phenylalanine ammonia-lyase OS=Oryza sativa subsp. indica OX=39946 GN=ZB8 PE=3 SV=1	A2X7F7	PAL
Zjn_sc00007.1.g11890.1.sm.mk	| PHE ammonia lyase 1 | Chr2:15557602-15560237 REVERSE LENGTH=725 | 201606	AT2G37040.1	Phenylalanine ammonia-lyase, Broad spectrum disease resistance	Os02t0627100-01	Phenylalanine ammonia-lyase OS=Oryza sativa subsp. indica OX=39946 GN=ZB8 PE=3 SV=1	A2X7F7	PAL
Zjn_sc00004.1.g04560.1.sm.mkhc	| PHE ammonia lyase 1 | Chr2:15557602-15560237 REVERSE LENGTH=725 | 201606	AT2G37040.1	Phenylalanine ammonia-lyase.	Os04t0518100-01	Phenylalanine ammonia-lyase OS=Oryza sativa subsp. japonica OX=39947 GN=PAL PE=1 SV=2	P14717	PAL
Zjn_sc00017.1.g00060.1.sm.mkhc	| PHE ammonia lyase 1 | Chr2:15557602-15560237 REVERSE LENGTH=725 | 201606	AT2G37040.1	Similar to Phenylalanine ammonia-lyase.	Os02t0626100-01	Phenylalanine ammonia-lyase OS=Oryza sativa subsp. japonica OX=39947 GN=PAL PE=1 SV=2	P14717	PAL
Zjn_sc00004.1.g04570.1.sm.mkhc	| PHE ammonia lyase 1 | Chr2:15557602-15560237 REVERSE LENGTH=725 | 201606	AT2G37040.1	Phenylalanine ammonia-lyase, Resistance to brown planthopper (BPH)	Os04t0518400-01	Phenylalanine ammonia-lyase OS=Triticum aestivum OX=4565 GN=PAL PE=3 SV=1	Q43210	PAL
Zjn_sc00052.1.g01370.1.am.mk	| UDP-glucosyl transferase 76E2 | Chr5:24009152-24010585 REVERSE LENGTH=449 | 201606	AT5G59590.1	Similar to Flavonol 3-O-glucosyltransferase (EC 2.4.1.91) (UDP-glucose flavonoid 3-O-glucosyltransferase) (Bronze-1) (Bz-McC allele).	Os07t0148200-01	Anthocyanidin 3-O-glucosyltransferase OS=Hordeum vulgare OX=4513 GN=BZ1 PE=3 SV=1	P14726	UGT
Zjn_sc00120.1.g00810.1.sm.mkhc	| UDP-Glycosyltransferase superfamily protein | Chr3:20671202-20673278 FORWARD LENGTH=460 | 201606	AT3G55700.1	UDP-glucuronosyl/UDP-glucosyltransferase family protein.	Os07t0241500-01	DIMBOA UDP-glucosyltransferase BX8 OS=Zea mays OX=4577 GN=Bx8 PE=1 SV=1	Q8W2B7	UGT
Zjn_sc00086.1.g02420.1.sm.mk	| UDP-Glycosyltransferase superfamily protein | Chr4:8849000-8850472 REVERSE LENGTH=490 | 201606	AT4G15480.1	UDP-glucuronosyl/UDP-glucosyltransferase family protein.	Os02t0188000-01	Gallate 1-beta-glucosyltransferase 84A23 OS=Punica granatum OX=22663 GN=UGT84A23 PE=1 SV=1	A0A193AUF6	UGT
Zjn_sc00133.1.g00850.1.am.mk	| myb domain protein 57 | Chr3:210352-211151 REVERSE LENGTH=206 | 201606	AT3G01530.1	UDP-glucuronosyl/UDP-glucosyltransferase family protein.	Os01t0638000-01	MYB-like transcription factor EOBII OS=Petunia hybrida OX=4102 GN=EOBII PE=2 SV=1	E0CJS3	UGT
Zjn_sc00036.1.g01260.1.am.mk	| UDP-glycosyltransferase 73B4 | Chr2:6761750-6763398 FORWARD LENGTH=484 | 201606	AT2G15490.1	UDP-glucuronosyl/UDP-glucosyltransferase family protein.	Os01t0638000-01	Scopoletin glucosyltransferase OS=Nicotiana tabacum OX=4097 GN=TOGT1 PE=1 SV=1	Q9AT54	UGT
Zjn_sc00036.1.g01270.1.am.mkhc	| UDP-glucosyl transferase 73B5 | Chr2:6758817-6763398 FORWARD LENGTH=494 | 201606	AT2G15480.2	UDP-glucuronosyl/UDP-glucosyltransferase family protein.	Os01t0638000-01	Scopoletin glucosyltransferase OS=Nicotiana tabacum OX=4097 GN=TOGT1 PE=1 SV=1	Q9AT54	UGT
Zjn_sc00036.1.g01280.1.am.mk	| UDP-glucosyl transferase 73B5 | Chr2:6758817-6763398 FORWARD LENGTH=494 | 201606	AT2G15480.2	UDP-glucuronosyl/UDP-glucosyltransferase family protein.	Os01t0638000-01	Scopoletin glucosyltransferase OS=Nicotiana tabacum OX=4097 GN=TOGT1 PE=1 SV=1	Q9AT54	UGT
Zjn_sc00075.1.g00900.1.am.mk	| UDP-glucosyl transferase 73B3 | Chr4:16343268-16344713 REVERSE LENGTH=481 | 201606	AT4G34131.1	UDP-glucuronosyl/UDP-glucosyltransferase family protein.	Os01t0597800-01	Scopoletin glucosyltransferase OS=Nicotiana tabacum OX=4097 GN=TOGT1 PE=1 SV=1	Q9AT54	UGT
Zjn_sc00390.1.g00010.1.sm.mk	| UDP-Glycosyltransferase superfamily protein | Chr5:1769648-1771515 FORWARD LENGTH=451 | 201606	AT5G05880.1	UDP-glucuronosyl/UDP-glucosyltransferase family protein.	Os07t0241800-01	UDP-glucose iridoid glucosyltransferase OS=Catharanthus roseus OX=4058 GN=UGT76A2 PE=1 SV=1	U3UA11	UGT
Zjn_sc00050.1.g02090.1.sm.mkhc	| Uridine diphosphate glycosyltransferase 74E2 | Chr1:1703196-1704639 REVERSE LENGTH=453 | 201606	AT1G05680.1	Similar to indole-3-acetate beta-glucosyltransferase.	Os09t0518000-00	UDP-glucosyltransferase UGT13248 OS=Hordeum vulgare subsp. vulgare OX=112509 PE=2 SV=1	M0Y4P1	UGT
Zjn_sc00118.1.g00290.1.sm.mkhc	| Uridine diphosphate glycosyltransferase 74E2 | Chr1:1703196-1704639 REVERSE LENGTH=453 | 201606	AT1G05680.1	UDP-glucosyltransferase, Detoxification of deoxynivalenol	Os04t0206600-01	UDP-glucosyltransferase UGT13248 OS=Hordeum vulgare subsp. vulgare OX=112509 PE=2 SV=1	M0Y4P1	UGT
Zjn_sc00056.1.g02790.1.am.mk	| UDP-Glycosyltransferase superfamily protein | Chr3:7867806-7870053 FORWARD LENGTH=461 | 201606	AT3G22250.1	UDP-glucuronosyl/UDP-glucosyltransferase family protein.	Os04t0525100-01	UDP-glycosyltransferase 82A1 OS=Arabidopsis thaliana OX=3702 GN=UGT82A1 PE=2 SV=1	Q9LHJ2	UGT
Zjn_sc00014.1.g04760.1.sm.mkhc	| UDP-Glycosyltransferase superfamily protein | Chr3:368840-370484 REVERSE LENGTH=464 | 201606	AT3G02100.1	UDP-glucuronosyl/UDP-glucosyltransferase family protein.	Os03t0757600-01	UDP-glycosyltransferase 83A1 OS=Arabidopsis thaliana OX=3702 GN=UGT83A1 PE=2 SV=1	Q9SGA8	UGT
