# Supplementary material for: A Survey of Enhanced Cold Tolerance and Low-Temperature-Induced Anthocyanin Accumulation in a Novel Zoysia japonica Biotype
Source: Plants (Basel). 2022 Feb 4;11(3):429. doi: 10.3390/plants11030429 (PMC8839389; doi:10.3390/plants11030429)
Supplement: Supplementary file 1 [file plants-11-00429-s001.zip › Table_S6_Zinc_transport_gene_annotation.xlsx]

## Sheet: Annotations
Table S6 BLAST results of zinc transport genes in zoysiagrass
Zoysia japonica gene ID	TAIR	TAIR ID	RAP-DB	RAP-DB ID	Swissprot	Swissprot id
Zjn_sc00016.1.g02640.1.sm.mkhc	| zinc transporter | Chr1:3665201-3666526 REVERSE LENGTH=374 | 201606	AT1G10970.2	Plasma membrane Zn transporter of the Zn-regulated, iron-regulated transporter-like protein (ZIP) family	Os05t0198400-01	Zinc transporter 7 OS=Oryza sativa subsp. japonica OX=39947 GN=ZIP7 PE=2 SV=1	Q6L8F7
Zjn_sc00065.1.g00010.1.am.mk	| zinc transporter 7 precursor | Chr2:1289944-1291251 FORWARD LENGTH=365 | 201606	AT2G04032.1	Fe2+ transporter, Uptake of iron	Os03t0667500-01	Fe(2+) transport protein 1 OS=Oryza sativa subsp. japonica OX=39947 GN=IRT1 PE=2 SV=1	Q75HB1
Zjn_sc00229.1.g00030.1.am.mk	| zinc transporter 7 precursor | Chr2:1289944-1291251 FORWARD LENGTH=365 | 201606	AT2G04032.1	Fe2+ transporter, Uptake of iron	Os03t0667500-01	Fe(2+) transport protein 1 OS=Oryza sativa subsp. japonica OX=39947 GN=IRT1 PE=2 SV=1	Q75HB1
Zjn_sc00120.1.g00520.1.am.mk	| zinc transporter 1 precursor | Chr3:4051950-4053156 REVERSE LENGTH=355 | 201606	AT3G12750.1	Similar to Zinc transporter protein ZIP1.	Os07t0232800-02	Zinc transporter 8 OS=Oryza sativa subsp. japonica OX=39947 GN=ZIP8 PE=2 SV=1	A3BI11
Zjn_sc06271.1.g00010.1.sm.mk	| zinc transporter 1 precursor | Chr3:4051950-4053156 REVERSE LENGTH=355 | 201606	AT3G12750.1	Similar to Zinc transporter protein ZIP1.	Os07t0232800-02	Zinc transporter 8 OS=Oryza sativa subsp. japonica OX=39947 GN=ZIP8 PE=2 SV=1	A3BI11
Zjn_sc00120.1.g00540.1.am.mk	| zinc transporter 3 precursor | Chr2:13704278-13706612 FORWARD LENGTH=339 | 201606	AT2G32270.1	Similar to Zinc transporter protein ZIP1.	Os07t0232800-02	Zinc transporter 8 OS=Oryza sativa subsp. japonica OX=39947 GN=ZIP8 PE=2 SV=1	A3BI11
Zjn_sc00010.1.g04600.1.sm.mk	| zinc transporter 1 precursor | Chr3:4051950-4053156 REVERSE LENGTH=355 | 201606	AT3G12750.1	Zinc transporter, Preferential distribution of Zn to developing tissues	Os04t0613000-01	Zinc transporter 3 OS=Oryza sativa subsp. japonica OX=39947 GN=ZIP3 PE=1 SV=2	Q7XLD4
Zjn_sc00010.1.g04610.1.am.mk	| iron regulated transporter 3 | Chr1:22445875-22447060 REVERSE LENGTH=303 | 201606	AT1G60960.2	Zinc transporter, Preferential distribution of Zn to developing tissues	Os04t0613000-01	Zinc transporter 3 OS=Oryza sativa subsp. japonica OX=39947 GN=ZIP3 PE=1 SV=2	Q7XLD4
